# Supplementary material for: A socio-ecological framework examination of drivers of blood pressure control among patients with comorbidities and on treatment in two Nairobi slums; a qualitative study
Source: PLOS Glob Public Health. 2023 Mar 10;3(3):e0001625. doi: 10.1371/journal.pgph.0001625 (PMC10021823; doi:10.1371/journal.pgph.0001625)
Supplement: S1 File — (ZIP) [file pgph.0001625.s001.zip]

Archive with 33 entries (33 files):
- Community/200621_002 (Pilot).docx
- Community/KOCH_IDI_UHTNC_200710_002.docx
- Community/KOCH-FGD-200807_1015_01.docx
- Community/KOCH-IDI-UHTN-200710-0606.docx
- Community/KOCH-IDI-UHTN-200711_001.docx
- Community/KOCH-IDI-UHTN-200711_004.docx
- Community/KOCH-IDI-UHTN-200712-001.docx
- Community/KOCH-IDI-UHTN-200721_003.docx
- Community/KOCH-IDI-UHTNC-200710_0306.docx
- Community/KOCH-IDI-UHTNC-200710-001.docx
- Community/KOCH-IDI-UHTNC-200712_0542.docx
- Community/KOCH-IDI-UHTNC-200712_2239.docx
- Community/KOCH-IDI-UHTNC-200713_0021.docx
- Community/KOCH-IDI-UHTNC-200713_0305.docx
- Community/KOCH-IDI-UHTNC-200713_0720.docx
- Community/KOCH-IDI-UHTNC-200720_001.docx
- Community/KOCH-IDI-UHTNC-200720_002.docx
- Community/VIWA_IDI_UHTNC_200715_006.docx
- Community/VIWA_UHTNC_200715_007.docx
- Community/VIWA-FGD-200807_1507.docx
- Community/VIWA-IDI-UHTN-200710_0535.docx
- Community/VIWA-IDI-UHTN-200714_001.docx
- Community/VIWA-IDI-UHTN-200714_002.docx
- Community/VIWA-IDI-UHTN-200714_2253.docx
- Community/VIWA-IDI-UHTN-200721_004.docx
- Community/VIWA-IDI-UHTN-200721_0459.docx
- Community/VIWA-IDI-UHTN-200722_0058.docx
- Community/VIWA-IDI-UHTN-200722_0845.docx
- Community/VIWA-IDI-UHTNC-200712_004.docx
- Community/VIWA-IDI-UHTNC-200713_2056.docx
- Community/VIWA-IDI-UHTNC-200714_2212.docx
- Community/VIWA-IDI-UHTNC-200715_005.docx
- Community/VIWA-IDI-UHTNC-200715_0558.docx
