# Supplementary material for: A socio-ecological framework examination of drivers of blood pressure control among patients with comorbidities and on treatment in two Nairobi slums; a qualitative study
Source: PLOS Glob Public Health. 2023 Mar 10;3(3):e0001625. doi: 10.1371/journal.pgph.0001625 (PMC10021823; doi:10.1371/journal.pgph.0001625)
Supplement: S2 File — (ZIP) [file pgph.0001625.s002.zip]

Archive with 11 entries (11 files):
- Health Facility/KOCH_KII_HP_200531_1126272.docx
- Health Facility/KOCH_KII_HP_200625_002.docx
- Health Facility/KOCH_KII_HP_200627_0158.docx
- Health Facility/KOCH_KII_HP_200627_2209.docx
- Health Facility/KOCH_KII_HP_200709_0207.docx
- Health Facility/VIWA_KII_HP_200626_001.docx
- Health Facility/VIWA_KII_HP_200626_0102.docx
- Health Facility/VIWA_KII_HP_200630_0306.docx
- Health Facility/VIWA_KII_HP_200701_0043.docx
- Health Facility/VIWA_KII_HP_200703_0034.docx
- Health Facility/VIWA-KII-HP-200701-0035, 0426, 0425.docx
