# Supplementary material for: A socio-ecological framework examination of drivers of blood pressure control among patients with comorbidities and on treatment in two Nairobi slums; a qualitative study
Source: PLOS Glob Public Health. 2023 Mar 10;3(3):e0001625. doi: 10.1371/journal.pgph.0001625 (PMC10021823; doi:10.1371/journal.pgph.0001625)
Supplement: S3 File — (ZIP) [file pgph.0001625.s003.zip]

Archive with 5 entries (5 files):
- Policy makers/MKD_KII_PDM_200702_0216.docx
- Policy makers/NRB_KII_PDM_200629_2302.docx
- Policy makers/NRB_KII_PDM_200702_0150 docx.docx
- Policy makers/NRB_KII_PDM_200703_0220 .docx
- Policy makers/RUA_KII_PDM_200701_2332.docx
